# Supplementary material for: Influence of fake news in Twitter during the 2016 US presidential election
Source: Nat Commun. 2019 Jan 2;10:7. doi: 10.1038/s41467-018-07761-2 (PMC6315042; doi:10.1038/s41467-018-07761-2)
Supplement: Supplementary file 1 — Supplementary Data 1 [file 41467_2018_7761_MOESM1_ESM.csv]

	URL	COUNT	note	more info
	fake news
1	http://www.zerohedge.com/news/2016-06-13/saudi-arabia-has-funded-20-hillarys-presidential-campaign-saudi-crown-prince-claims	9780	unproven	http://www.politifact.com/truth-o-meter/article/2016/jul/07/fact-checking-donations-clinton-foundation/
2	http://www.infowars.com/spirit-cooking-clinton-campaign-chairman-invited-to-bizarre-satanic-performance/	9649	false	https://www.snopes.com/fact-check/john-podesta-spirit-cooking/
3	http://Infowars.com/show	8045	-
4	http://www.thegatewaypundit.com/2016/08/wikileaks-hillary/	6231	exaggerated	https://www.quora.com/What-is-Hillary-Clintons-connection-to-Lafarge-and-ISIS
5	http://www.zerohedge.com/news/2016-10-02/clinton-campaign-admits-hillary-used-same-tax-avoidance-scheme-trump	6215	false	https://www.mediamatters.org/research/2016/10/03/media-falsely-equate-trump-s-billion-dollar-tax-avoidance-scheme-clinton-s-taxes/213491
6	http://www.thegatewaypundit.com/2016/06/heres-hillary-university-scandal-no-one-media-talking/	5894	true but decontextualized	http://www.slate.com/blogs/moneybox/2016/09/06/bill_clinton_earned_millions_from_a_for_profit_college_company.html?via=gdpr-consent
7	http://www.thegatewaypundit.com/2016/11/breaking-fbi-now-99-certain-least-5-foreign-services-hacked-hillarys-server/	5868	false	https://en.wikipedia.org/wiki/Hillary_Clinton_email_controversy#Hacking_attempts
8	http://www.thegatewaypundit.com/2016/10/la-times-usc-dornsife-sunday-poll-donald-trump-retains-2-point-lead-hillary/	5537	-
9	http://www.infowars.com/maryland-trump-supporter-they-switched-my-vote-to-hillary/	5197	unproven	https://www.snopes.com/fact-check/machine-voting-pens-switching-votes/,
10	http://www.infowars.com/report-votes-switched-from-trump-to-hillary-in-texas/	5114	mostly false	https://www.snopes.com/fact-check/texas-vote-switching/
	extreme bias (right)
1	http://truepundit.com/under-intense-pressure-to-silence-wikileaks-secretary-of-state-hillary-clinton-proposed-drone-strike-on-julian-assange/	19999	unproven	https://www.snopes.com/fact-check/julian-assange-drone-strike/
2	http://www.breitbart.com/clinton-cash-movie/	18329	some false claims	https://www.factcheck.org/wp-content/cache/wp-rocket/www.factcheck.org/2015/04/no-veto-power-for-clinton-on-uranium-deal//index.html_gzip, https://www.politifact.com/punditfact/statements/2015/may/06/peter-schweizer/clinton-cash-author-hillary-changed-positions-indi/
3	http://www.breitbart.com/2016-presidential-race/2016/10/09/breitbart-news-exclusive-video-interview-bill-clinton-accuser-juanita-broaddrick-breaks-describing-brutal-rapes/	9147	denied	https://en.wikipedia.org/wiki/Bill_Clinton_sexual_misconduct_allegations#Juanita_Broaddrick
4	http://www.americanthinker.com/articles/2015/07/time_to_defund_planned_parenthoods_body_shop.html	7991	mixture	https://www.snopes.com/fact-check/pp-baby-parts-sale/
5	http://www.breitbart.com/2016-presidential-race/2016/06/14/hillary-clinton-received-secret-memo-stating-obama-admin-support-for-isis/	7902	Pants-on-fire	https://www.politifact.com/truth-o-meter/statements/2016/jun/15/donald-trump/donald-trump-suggests-barack-obama-supported-isis-/
6	http://dailycaller.com/2016/10/30/leaked-email-reveals-google-chairman-wanted-to-be-clinton-campaigns-head-outside-advisor/	7555		http://uk.businessinsider.com/wikileaks-emails-google-eric-schmidt-relationship-with-clintons-2016-11?r=US&IR=T
7	http://www.americanthinker.com/articles/2015/07/where_is_the_coverage_of_juanita_broaddrick.html	7360	denied	https://en.wikipedia.org/wiki/Bill_Clinton_sexual_misconduct_allegations#Juanita_Broaddrick
8	http://www.americanthinker.com/articles/2016/01/petraeus_prosecuted__why_not_hillary.html	7310
9	http://dailycaller.com/2016/10/22/flashback-obama-believed-in-rigged-elections-in-2008-video/#ixzz4O8Ig4Dyc	7278
10	http://www.americanthinker.com/articles/2015/10/hillary_and_the_video_lie.html	7139
	right
1	http://nypost.com/2016/10/18/trump-rally-disrupter-was-once-on-clinton-campaigns-payroll/	13490	unknown	https://www.politifact.com/truth-o-meter/article/2016/oct/20/trump-says-clinton-and-obama-caused-violence-his-r/
2	http://news.investors.com/IBD-Editorials-Editorials/022715-741367-carly-fiorina-name-one-accomplishment.htm	10579		https://en.wikipedia.org/wiki/Judicial_Watch#Hillary_Clinton_email_lawsuits
3	http://news.investors.com/IBD-Editorials-Editorials/030615-742440-huma-abedin-hillary-clinton-private-emails.htm	9124		https://en.wikipedia.org/wiki/Judicial_Watch#Hillary_Clinton_email_lawsuits
4	http://news.investors.com/IBD-Editorials-Editorials/030415-741998-hillary-clinton-used-personal-email-account.htm	8491
5	http://news.investors.com/IBD-Editorials-Editorials/032615-745365-Hillary-Clinton-tony-rodham-terry-mcauliffe.htm	8223
6	http://www.investors.com/Hillary-Clinton-tony-rodham-terry-mcauliffe	7749
7	http://www.foxnews.com/politics/2016/10/20/abedin-implicated-clinton-in-foundation-trade-off-with-morocco-amid-12-million-commitment.html	7184
8	http://www.lifezette.com/polizette/wikileaks-clinton-foundation-paid-women-less-men/	7160	mostly true	https://www.politifact.com/truth-o-meter/statements/2016/may/27/donald-trump/donald-trump-says-clinton-foundation-pays-top-wome/
9	https://nypost.com/2016/10/17/state-department-brokered-deal-with-fbi-to-declassify-clinton-emails/	6758	some false claims	https://www.factcheck.org/2016/10/a-deal-that-never-happened/
10	http://www.nationalreview.com/corner/441266/hillary-clinton-democratic-emails-hacked-russia	6362		https://www.factcheck.org/2017/06/timeline-russia-investigation/
	right leaning
1	http://www.wsj.com/articles/laptop-may-include-thousands-of-emails-linked-to-hillary-clintons-private-server-1477854957	8871
2	http://www.wsj.com/articles/national-enquirer-shielded-donald-trump-from-playboy-models-affair-allegation-1478309380	6943		https://www.snopes.com/ap/2018/04/12/30000-rumor-tabloid-paid-spiked-salacious-trump-tip/
3	http://www.wsj.com/articles/the-press-buries-hillary-clintons-sins-1476401308	6270
4	http://www.realclearpolitics.com/epolls/2016/president/us/general_election_trump_vs_clinton-5491.html	6188
5	http://www.telegraph.co.uk/news/2016/10/24/exclusive-investigation-donald-trump-faces-foreign-donor-fundrai/	6160
6	http://www.washingtontimes.com/news/2016/nov/1/wikileaks-emails-reveal-john-podesta-urging-hillar/	5580
7	http://www.wsj.com/articles/secret-recordings-fueled-fbi-feud-in-clinton-probe-1478135518	4811
8	http://www.wsj.com/articles/clinton-foundations-fundraisers-pressed-donors-to-steer-business-to-former-president-1477527597	4466
9	http://www.realclearpolitics.com/video/2016/11/02/fbi_sources_tell_fox_news_indictment_likely_in_clinton_foundation_case.html	4177		https://www.washingtonpost.com/news/the-fix/wp/2016/11/04/fox-news-report-of-likely-indictment-in-clinton-case-just-wont-die/?utm_term=.9e03d310eba3
10	http://m.washingtontimes.com/news/2016/sep/7/donald-trump-leads-hillary-clinton-19-points-among/	4175
	center
1	http://go.cnn.com/?stream=cnn	28648
2	http://www.ibtimes.com/clinton-foundation-donors-got-weapons-deals-hillary-clintons-state-department-1934187	21836		https://en.wikipedia.org/wiki/Clinton_Foundation%E2%80%93State_Department_controversy
3	https://projects.fivethirtyeight.com/2016-election-forecast/	15205
4	http://fivethirtyeight.com/features/election-update-women-are-defeating-donald-trump/	10663
5	https://eu.usatoday.com/story/opinion/2016/09/29/dont-vote-for-donald-trump-editorial-board-editorials-debates/91295020/	9524
6	http://thehill.com/blogs/ballot-box/presidential-races/303544-fbi-agents-argued-for-clinton-foundation-investigation	9188
7	https://edition.cnn.com/2016/07/19/politics/melania-trump-michelle-obama-speech/index.html	7806
8	http://observer.com/2016/11/dave-chappelle-defends-trump-rips-clinton-shes-not-right-and-we-all-know-it/	7754
9	http://www.ibtimes.com/political-capital/state-department-blocks-release-hillary-clinton-era-tpp-emails-until-after	7076
10	http://www.usatoday.com/story/news/politics/elections/2016/06/09/donald-trump-unpaid-bills-republican-president-laswuits/85297274/	6154
	left leaning
1	http://www.nytimes.com/2016/06/26/opinion/sunday/aziz-ansari-why-trump-makes-me-scared-for-my-family.html	23602
2	http://www.slate.com/articles/news_and_politics/cover_story/2016/10/was_a_server_registered_to_the_trump_organization_communicating_with_russia.html	20780	unproven	https://www.snopes.com/fact-check/trump-server-tied-to-russian-bank/
3	http://www.newsweek.com/2016/09/23/donald-trump-foreign-business-deals-national-security-498081.html	20391
4	https://www.washingtonpost.com/politics/how-donald-trump-retooled-his-charity-to-spend-other-peoples-money/2016/09/10/da8cce64-75df-11e6-8149-b8d05321db62_story.html	19427		https://www.politifact.com/truth-o-meter/statements/2016/sep/13/barack-obama/barack-obama-says-trump-foundation-took-other-peop/
5	http://www.newsweek.com/vladimir-putin-sidney-blumenthal-hillary-clinton-donald-trump-benghazi-sputnik-508635	14983	false (deleted)	https://www.snopes.com/fact-check/newsweek-proves-that-wikileaks-is-leaking-phony-hillary-clinton-emails/
6	http://www.newsweek.com/2016/11/11/donald-trump-companies-destroyed-emails-documents-515120.html	14962	true	https://en.wikipedia.org/wiki/Legal_affairs_of_Donald_Trump#Destruction_of_documents
7	http://www.newsweek.com/donald-trump-vladimir-putin-russia-hillary-clinton-united-states-europe-516895	10128
8	https://www.theguardian.com/commentisfree/2016/oct/13/wikileaks-emails-trump-clinton-campaign-leaks-media-bias	8910
9	http://www.independent.co.uk/news/people/julian-assange-clinton-foundation-isis-same-money-saudi-arabia-qatar-funding-a7397211.html	8486
10	https://www.washingtonpost.com/opinions/ghazala-khan-donald-trump-criticized-my-silence-he-knows-nothing-about-true-sacrifice/2016/07/31/c46e52ec-571c-11e6-831d-0324760ca856_story.html	8326
	left
1	http://www.huffingtonpost.com/lisa-bloom/why-the-new-child-rape-ca_b_10619944.html	13914
2	http://www.newyorker.com/magazine/2016/07/25/donald-trumps-ghostwriter-tells-all	13897		https://en.wikipedia.org/wiki/Trump:_The_Art_of_the_Deal
3	http://people.com/politics/donald-trump-attacked-people-writer/	10830		https://en.wikipedia.org/wiki/Donald_Trump_sexual_misconduct_allegations#Natasha_Stoynoff_(2005)
4	http://talkingpointsmemo.com/edblog/trump-putin-yes-it-s-really-a-thing	9596
5	http://www.motherjones.com/politics/2016/10/veteran-spy-gave-fbi-info-alleging-russian-operation-cultivate-donald-trump	7889		https://en.wikipedia.org/wiki/Trump%E2%80%93Russia_dossier#Mother_Jones_story
6	http://www.huffingtonpost.com/medea-benjamin/hillary-clinton-the-podes_b_11779826.html	6670
7	http://www.people.com/article/colin-powell-hillary-clinton-pinning-email-scandal-on-him	5341
8	http://www.newyorker.com/news/news-desk/chris-stevenss-family-dont-blame-hillary-clinton-for-benghazi	5119
9	http://www.motherjones.com/politics/2016/08/donald-trump-model-management-illegal-immigration	4459
10	http://www.motherjones.com/politics/2016/10/donald-trump-hate-groups-neo-nazi-white-supremacist-racism	4197
	extreme bias (left)
1	http://bluenationreview.com/in-the-name-of-decency-stop-tipping-the-scale-for-trump/	3171
2	http://bluenationreview.com/hillary-clinton-is-one-of-the-most-ethical-and-most-lied-about-political-leaders-in-america/	3096
3	http://www.dailynewsbin.com/news/newsweek-publishes-proof-that-wikileaks-is-leaking-fake-hillary-clinton-emails/26271/	2776	false (deleted)	https://www.snopes.com/fact-check/newsweek-proves-that-wikileaks-is-leaking-phony-hillary-clinton-emails/
4	http://shareblue.com/trump-caught-saying-50-of-americans-are-do-nothings/	2725
5	http://www.dailynewsbin.com/news/state-dept-now-says-fbi-got-it-wrong/25101/	2655	deleted
6	http://usuncut.com/politics/dnc-media-rigged-primary-clinton/	2431	deleted
7	http://www.dailynewsbin.com/news/fact-checkers-confirm-hillary-clinton-is-the-most-honest-candidate-trump-lying-most-of-the-time/25130/	2419	deleted
8	http://www.dailynewsbin.com/news/donald-trumps-top-black-strategist-in-florida-thrown-out-of-trump-rally-for-being-black/25767/	2292	deleted
9	http://www.dailynewsbin.com/news/intelligence-expert-confirms-latest-hillary-clinton-email-dump-from-wikileaks-is-full-of-forgeries/26242/	2282	deleted
10	http://www.dailynewsbin.com/news/fbi-director-confirms-under-oath-that-hillary-clinton-never-lied-about-her-email-and-broke-no-laws/25481/	2227	deleted
